# Supplementary material for: Shockwave or Ultrasound Therapy for Tendinopathy? A Systematic Review and Meta-Analysis
Source: J Clin Med. 2026 Mar 5;15(5):2007. doi: 10.3390/jcm15052007 (PMC12985698; doi:10.3390/jcm15052007)
Supplement: Supplementary file 1 [file jcm-15-02007-s001.zip]

Archive with 6 entries (6 files):
- Supplementary figure 1..pdf
- Supplementary figure 2..pdf
- Supplementary table 1..pdf
- Supplementary table 2..pdf
- Supplementary table 3..pdf
- Supplementary table 4...pdf
